# Supplementary material for: The Acute Immune Responses of the Common Carp Cyprinus carpio to PLGA Microparticles—The Interactions of a Teleost Fish with a Foreign Material
Source: Biomolecules. 2022 Feb 18;12(2):326. doi: 10.3390/biom12020326 (PMC8869309; doi:10.3390/biom12020326)
Supplement: Supplementary file 1 [file biomolecules-12-00326-s001.zip]

Archive with 1 entries (1 files):
- biomolecules-1564411-SI.pdf
